# Supplementary material for: Quality of life of older Chinese adults receiving primary care in Wuhan, China: a multi-center study
Source: PeerJ. 2019 Apr 30;7:e6860. doi: 10.7717/peerj.6860 (PMC6499053; doi:10.7717/peerj.6860)
Supplement: Data S1 — Codes of variables. [file peerj-07-6860-s002.zip]

Archive with 2 entries (2 files):
- dataset.sav
- list of variables in the dataset.xlsx
