# Supplementary material for: Quality of life of older Chinese adults receiving primary care in Wuhan, China: a multi-center study
Source: PeerJ. 2019 Apr 30;7:e6860. doi: 10.7717/peerj.6860 (PMC6499053; doi:10.7717/peerj.6860)
Supplement: Data S1 — Codes of variables. [file peerj-07-6860-s002.zip › list of variables in the dataset.xlsx]

## Sheet: Sheet1
Variables	Explanation	Coding
QOL	quality of life score	continous variable
chidlren	No. of adult children	1=0; 2=one or more
medical	No. of major medical conditions	1="<=3"; 2=">=4"
hearing	hearing problem	1=no; 2=yes
vision	vision problem	1=no; 2=yes
gender	gender	1=male; 2=female
age	age group	1=65-74; 2=75+
edu	education level	1=illiterate; 2=primary school; 3=junior middle school; 4=senior middle school and above
marr	marrital status	1=married; 2=others
occup	main occupation before old age	1=mental labor; 2=physcial labor
residence	residence place	1=urban; 2=rural
living	living arrangement	1=with family members; 2=alone; 3=with others
smok	currently smoking	1=no; 2=yes
exerhabit	exercise habit	1=no; 2=yes
depress	depressive symptoms	1=no; 2=yes
loneliness	feelings of loneliness	1=no; 2=yes
